# Supplementary material for: Genetic variants in the inflammation pathway as predictors of recurrence and progression in non-muscle invasive bladder cancer treated with Bacillus Calmette–Guérin
Source: Oncotarget. 2017 Sep 23;8(51):88782–91. doi: 10.18632/oncotarget.21222 (PMC5687645; doi:10.18632/oncotarget.21222)
Supplement: Supplementary file 2 [file oncotarget-08-88782-s002.xlsx]

## Sheet: Sheet1
Supplemental Table 2. Selected genes and SNPs in the inflammation pathway
SNP	Gene	Chromosome	Position
rs1204682	CD34	1	206143629
rs2259397	CD34	1	206135202
rs2250321	CD34	1	206132233
rs7572	CD34	1	206126632
rs1210225	CD34	1	206125294
rs2466574	CD34	1	206120476
rs2267895	CD34	1	206147686
rs861475	CD34	1	206118011
rs2488250	CD34	1	206136500
rs17009223	CD34	1	206116983
rs607952	CD34	1	206120408
rs2796254	CD34	1	206135760
rs3820521	CD34	1	206127087
rs2785638	CD34	1	206160342
rs656801	CD34	1	206144266
rs17754548	CD34	1	206134790
rs2556	CD34	1	206126982
rs12095775	CD34	1	206157933
rs6663269	CD34	1	206158721
rs6693798	CD34	1	206156641
rs6663390	CD34	1	206158892
rs2785639	CD34	1	206157332
rs3754171	CD34	1	206153562
rs2707210	CD4	12	6772263
rs2071080	CD4	12	6805250
rs1045261	CD4	12	6799898
rs10774447	CD4	12	6764710
rs7296859	CD4	12	6764425
rs874627	CD4	12	6804561
rs7957426	CD4	12	6786167
rs11064404	CD4	12	6786224
rs3741920	CD4	12	6809133
rs10774451	CD4	12	6793279
rs2855537	CD4	12	6769442
rs7956804	CD4	12	6768721
rs3213427	CD4	12	6799008
rs2071081	CD4	12	6805892
rs2855534	CD4	12	6768782
rs10744716	CD4	12	6810111
rs11064386	CD4	12	6766579
rs2071082	CD4	12	6806048
rs11575099	CD4	12	6794370
rs1800686	CD40	20	44179810
rs752118	CD40	20	44180145
rs4812997	CD40	20	44174905
rs1883838	CD40	20	44195303
rs1535044	CD40	20	44172563
rs1883833	CD40	20	44198865
rs11569343	CD40	20	44191221
rs11569309	CD40	20	44181957
rs12480946	CD40	20	44171191
rs1569723	CD40	20	44175471
rs745307	CD40	20	44180493
rs3746821	CD40	20	44188518
rs4812996	CD40	20	44171348
rs4813003	CD40	20	44196691
rs1467558	CD44	11	35186249
rs7945310	CD44	11	35198565
rs7116739	CD44	11	35200620
rs9666607	CD44	11	35182731
rs353625	CD44	11	35125122
rs1547060	CD44	11	35193380
rs353615	CD44	11	35134055
rs7110737	CD44	11	35178438
rs353629	CD44	11	35144865
rs187116	CD44	11	35122376
rs7947433	CD44	11	35173390
rs353626	CD44	11	35145821
rs353645	CD44	11	35150293
rs353620	CD44	11	35130712
rs4756196	CD44	11	35154684
rs10742334	CD44	11	35216417
rs7105037	CD44	11	35215767
rs2785171	CD44	11	35120038
rs10128562	CD44	11	35172302
rs3736812	CD44	11	35164827
rs11033021	CD44	11	35173511
rs11821102	CD44	11	35209120
rs2295756	CD44	11	35197805
rs12419062	CD44	11	35206246
rs1407823	CD44	11	35149910
rs7934770	CD44	11	35169702
rs3794110	CD44	11	35148790
rs12362973	CD44	11	35117999
rs3751031	CD44	11	35117652
rs11033010	CD44	11	35123935
rs8193	CD44	11	35207894
rs11033013	CD44	11	35152517
rs353617	CD44	11	35131846
rs4756195	CD44	11	35154608
rs353646	CD44	11	35148690
rs11607862	CD44	11	35201150
rs7115638	CD44	11	35213269
rs16927061	CD44	11	35173276
rs17375044	CD44	11	35173476
rs10836347	CD44	11	35209709
rs2732573	CD44	11	35108799
rs11033012	CD44	11	35139118
rs13347	CD44	11	35209848
rs1425802	CD44	11	35114977
rs17447755	CD44	11	35192006
rs996076	CD44	11	35167374
rs4755391	CD44	11	35195721
rs2065006	CD44	11	35198861
rs17446000	CD44	11	35124239
rs11826767	CD44	11	35109769
rs353569	CD44	11	35108388
rs10488808	CD44	11	35109947
rs395563	CD44	11	35110376
rs1570483	CD44	11	35151733
rs10488810	CD44	11	35169954
rs11033024	CD44	11	35178486
rs16926995	CD44	11	35136479
rs2732571	CD44	11	35111577
rs17447734	CD44	11	35190432
rs3794125	CD44	11	35128685
rs938487	CD8A	2	86862999
rs1005834	CD8A	2	86877273
rs3020729	CD8A	2	86865804
rs11547281	CD8A	2	86857357
rs1193	CD8A	2	86855740
rs13023213	CD8A	2	86875454
rs709592	CSF3	17	35429079
rs709591	CSF3	17	35429087
rs4794823	CSF3	17	35419791
rs4795418	CSF3	17	35418377
rs1045929	CSF3	17	35428952
rs2227315	CSF3	17	35423240
rs12309	CSF3	17	35428988
rs2302777	CSF3	17	35433018
rs2302775	CSF3	17	35436370
rs2227316	CSF3	17	35423533
rs2827	CSF3	17	35427263
rs1042657	CSF3	17	35427318
rs2302776	CSF3	17	35431675
rs7569447	CXCR4	2	136580286
rs9973445	CXCR4	2	136595086
rs4954391	CXCR4	2	136600293
rs12691874	CXCR4	2	136596944
rs11688530	CXCR4	2	136599902
rs13022389	CXCR4	2	136584543
rs2228014	CXCR4	2	136589554
rs3093030	ICAM1	19	10258403
rs281437	ICAM1	19	10258238
rs3093032	ICAM1	19	10257336
rs2291473	ICAM1	19	10276781
rs5030390	ICAM1	19	10243537
rs281432	ICAM1	19	10251658
rs2098395	IFNG	12	66827012
rs7302488	IFNG	12	66847146
rs7968411	IFNG	12	66847842
rs2069718	IFNG	12	66836429
rs12306852	IFNG	12	66849106
rs2069705	IFNG	12	66841278
rs7350604	IFNG	12	66848530
rs2069716	IFNG	12	66837082
rs4848302	IL1A	2	113268187
rs17561	IL1A	2	113253694
rs3783515	IL1A	2	113262305
rs2048874	IL1A	2	113240438
rs1143634	IL1B	2	113306861
rs1071676	IL1B	2	113303904
rs7596684	IL1B	2	113294674
rs3917368	IL1B	2	113299253
rs13013349	IL1B	2	113316797
rs4849127	IL1B	2	113319030
rs4849126	IL1B	2	113317939
rs4848306	IL1B	2	113314578
rs7596461	IL1B	2	113294428
rs3917292	IL1R1	2	102149484
rs3917254	IL1R1	2	102142950
rs13019803	IL1R1	2	102142634
rs13035227	IL1R1	2	102130269
rs6754776	IL1R1	2	102131210
rs13020778	IL1R1	2	102151006
rs951193	IL1R1	2	102152231
rs3917225	IL1R1	2	102135734
rs3917265	IL1R1	2	102144893
rs2110726	IL1R1	2	102160714
rs1558642	IL1R1	2	102130392
rs2192752	IL1R1	2	102135805
rs3917320	IL1R1	2	102159307
rs3917328	IL1R1	2	102160973
rs3917325	IL1R1	2	102160339
rs949963	IL1R1	2	102136218
rs3755292	IL1R1	2	102135569
rs3917329	IL1R1	2	102162295
rs3732131	IL1R1	2	102161035
rs3917335	IL1R1	2	102137725
rs2287047	IL1R1	2	102140486
rs3917285	IL1R1	2	102147598
rs3917296	IL1R1	2	102151265
rs740044	IL1R2	2	101966601
rs4851534	IL1R2	2	102020831
rs4851517	IL1R2	2	101965186
rs4141134	IL1R2	2	101972958
rs4851527	IL1R2	2	101988808
rs4851522	IL1R2	2	101977260
rs4851531	IL1R2	2	102015041
rs7570441	IL1R2	2	101983427
rs12467316	IL1R2	2	101971081
rs6543105	IL1R2	2	101970731
rs2871444	IL1R2	2	101979282
rs2072474	IL1R2	2	102005641
rs4850994	IL1R2	2	102020660
rs11688145	IL1R2	2	102016939
rs12468239	IL1R2	2	101971593
rs3218896	IL1R2	2	101998084
rs3218883	IL1R2	2	101996705
rs2069776	IL2	4	123591426
rs2069772	IL2	4	123592583
rs2069763	IL2	4	123596932
rs2069762	IL2	4	123597430
rs4833248	IL2	4	123599855
rs2069777	IL2	4	123595887
rs2069778	IL2	4	123595585
rs12722563	IL2RA	10	6109567
rs11598648	IL2RA	10	6124031
rs2476491	IL2RA	10	6135416
rs7072793	IL2RA	10	6146272
rs2076846	IL2RA	10	6103259
rs706779	IL2RA	10	6138830
rs791589	IL2RA	10	6129577
rs1887027	IL2RA	10	6153788
rs7090530	IL2RA	10	6150881
rs7910961	IL2RA	10	6117802
rs9663421	IL2RA	10	6095610
rs1107345	IL2RA	10	6127301
rs6602398	IL2RA	10	6122959
rs12722600	IL2RA	10	6094771
rs4749926	IL2RA	10	6125318
rs12722605	IL2RA	10	6093169
rs12244380	IL2RA	10	6093380
rs12359875	IL2RA	10	6091113
rs10905713	IL2RA	10	6152611
rs12412095	IL2RA	10	6153529
rs706780	IL2RA	10	6127032
rs7072398	IL2RA	10	6119852
rs12722588	IL2RA	10	6100439
rs7093069	IL2RA	10	6103325
rs7089861	IL2RA	10	6150332
rs12722596	IL2RA	10	6096300
rs2386841	IL2RA	10	6097738
rs2274037	IL2RA	10	6102114
rs2228149	IL2RA	10	6103514
rs7900744	IL2RA	10	6105617
rs6602391	IL2RA	10	6118038
rs10795737	IL2RA	10	6089350
rs12722486	IL2RA	10	6143768
rs6602392	IL2RA	10	6118085
rs2031229	IL2RA	10	6106574
rs3118475	IL2RA	10	6147271
rs7899538	IL2RA	10	6099904
rs2228150	IL2RA	10	6107975
rs228937	IL2RB	22	35850917
rs9622555	IL2RB	22	35885531
rs5995388	IL2RB	22	35884645
rs2072861	IL2RB	22	35858308
rs84460	IL2RB	22	35855677
rs3218258	IL2RB	22	35874191
rs228941	IL2RB	22	35853667
rs3218315	IL2RB	22	35859670
rs228935	IL2RB	22	35846316
rs2016771	IL2RB	22	35881256
rs3218292	IL2RB	22	35863476
rs2281094	IL2RB	22	35865417
rs1003693	IL2RB	22	35869134
rs3218295	IL2RB	22	35863014
rs228934	IL2RB	22	35845961
rs228947	IL2RB	22	35856475
rs1003694	IL2RB	22	35869074
rs228942	IL2RB	22	35854565
rs228953	IL2RB	22	35861382
rs228975	IL2RB	22	35872147
rs3218312	IL2RB	22	35860278
rs2284033	IL2RB	22	35863980
rs2235330	IL2RB	22	35869659
rs4073	IL8	4	74824888
rs11730667	IL8	4	74819075
rs17202249	IL8	4	74836107
rs7674640	NFKB1	4	103759828
rs4648090	NFKB1	4	103746106
rs93059	NFKB1	4	103687547
rs17032996	NFKB1	4	103764267
rs11722146	NFKB1	4	103743667
rs4648022	NFKB1	4	103715475
rs997476	NFKB1	4	103761053
rs4648135	NFKB1	4	103755716
rs980455	NFKB1	4	103637989
rs230515	NFKB1	4	103690463
rs1585215	NFKB1	4	103663504
rs1609993	NFKB1	4	103733696
rs230547	NFKB1	4	103755307
rs230506	NFKB1	4	103699485
rs11574849	NFKB2	10	104149686
rs7897947	NFKB2	10	104147701
rs1056890	NFKB2	10	104152760
rs7076748	NFKB2	10	104140132
rs3138056	NFKBIA	14	34938265
rs3138052	NFKBIA	14	34944772
rs2233406	NFKBIA	14	34944550
rs3138053	NFKBIA	14	34944605
rs17103274	NFKBIA	14	34953429
rs1957106	NFKBIA	14	34943521
rs1050851	NFKBIA	14	34942677
rs2007960	NFKBIA	14	34952686
rs3809446	NFKBIA	14	34945128
rs3138045	NFKBIA	14	34947472
rs3138050	NFKBIA	14	34945120
rs8904	NFKBIA	14	34940968
rs696	NFKBIA	14	34940844
rs7152826	NFKBIA	14	34932155
rs2053071	NFKBIB	19	44082771
rs1044284	NFKBIB	19	44091035
rs9403	NFKBIB	19	44098007
rs11879872	NFKBIB	19	44087171
rs3136646	NFKBIB	19	44091117
rs2241704	NFKBIB	19	44088175
rs3136642	NFKBIB	19	44090256
rs2206593	PTGS2	1	184909052
rs2745557	PTGS2	1	184915844
rs1119066	PTGS2	1	184924835
rs10911902	PTGS2	1	184898940
rs10911905	PTGS2	1	184919018
rs689470	PTGS2	1	184907681
rs689466	PTGS2	1	184917374
rs11820062	RELA	11	65186512
rs746429	RELA	11	65174010
rs1466462	RELA	11	65175940
rs2448490	RELA	11	65168611
rs11227247	RELA	11	65179429
rs7251460	RELB	19	50198612
rs6509177	RELB	19	50221846
rs1560725	RELB	19	50235627
rs4803789	RELB	19	50215209
rs3786507	RELB	19	50240095
rs10424046	RELB	19	50227876
rs8179181	TGFB1	19	46530046
rs10417924	TGFB1	19	46525007
rs8110090	TGFB1	19	46537712
rs1800472	TGFB1	19	46539700
rs11466345	TGFB1	19	46535301
rs4803455	TGFB1	19	46543349
rs2241715	TGFB1	19	46548726
rs5743704	TLR2	4	154845401
rs7656411	TLR2	4	154847105
rs1816702	TLR2	4	154828973
rs3804100	TLR2	4	154844859
rs5743700	TLR2	4	154845132
rs1339	TLR2	4	154851013
rs7695605	TLR2	4	154854886
rs3804099	TLR2	4	154844106
rs17030340	TLR2	4	154852288
rs2183016	TLR4	9	119525036
rs11536898	TLR4	9	119520031
rs7037117	TLR4	9	119523484
rs10759931	TLR4	9	119503968
rs10759930	TLR4	9	119501442
rs2737191	TLR4	9	119502536
rs913930	TLR4	9	119523830
rs5030717	TLR4	9	119513655
rs7037225	TLR4	9	119523460
rs11536897	TLR4	9	119519831
rs2737190	TLR4	9	119504002
rs10116253	TLR4	9	119504141
rs4986791	TLR4	9	119515423
rs4986790	TLR4	9	119515123
rs1927906	TLR4	9	119519936
rs7869402	TLR4	9	119517853
rs10983755	TLR4	9	119504491
rs11536857	TLR4	9	119503957
rs11536889	TLR4	9	119517952
